# Supplementary material for: Insights Into the Almond Domestication History
Source: Evol Appl. 2025 Aug 31;18(9):e70150. doi: 10.1111/eva.70150 (PMC12399410; doi:10.1111/eva.70150)
Supplement: Supplementary file 2 — Table S1: eva70150‐sup‐0002‐Tables.xlsx. [file EVA-18-e70150-s001.xlsx]

## Sheet: Initial sample list
Table S1: List of the 209 Amygdalus samples screened with SSR markers, with their species, geographic origin and sample provider. * AZE refers to Azerbaijan, ESP to Spain, FRA to France, USA to United States of America, ITA to Italy, GRC to Greece, PRT to Portugal, TUR to Turkey, ISR to Israel, KGZ to Kyrgyzstan, UZB to Uzbekistan, PAK to Pakistan, TKM to Turkmenistan and INC to unknown origin (n…
Code_GenMapper	Accession name	Country of Origin *	Sampling location **	Prunus species	Provider	ID in provider's repository
B1	az19.1	AZE		dulcis	INRAE BFP
B10	az211_10	AZE	Naxçivan-Arinc mountain	fenzliana	INRAE BFP
B11	az215_1	AZE	Naxçivan-Arinc mountain	fenzliana	INRAE BFP
B12	az219.1	AZE	Naxçivan-Arinc mountain	fenzliana	INRAE BFP
B13	az220_12	AZE	Naxçivan-Arinc mountain	fenzliana	INRAE BFP
B14	kr19.8	KGZ		dulcis	INRAE BFP
B15	kr19.9	KGZ		dulcis	INRAE BFP
B16	us012	ESP		dulcis	ARS_USDA	DPRU1159
B17	us039	PAK		kuramica	ARS_USDA	DPRU1467/4
B18	us127	INC		bucharica	ARS_USDA	DPRU1871.1
B19	us143	MNG		pedunculata	ARS_USDA	DPRU2328.4
B2	az19.3	AZE		dulcis	INRAE BFP
B20	us179	UZB		dulcis	ARS_USDA	DPRU2408.3
B21	us183	TKM		dulcis	ARS_USDA	DPRU2438.
B22	us193	INC		webbii	ARS_USDA	DPRU0197.
B23	az206_1	AZE	Naxçivan-Arinc mountain	fenzliana	INRAE BFP
B24	az209_5	AZE	Naxçivan-Arinc mountain	fenzliana	INRAE BFP
B25	az213_4	AZE	Naxçivan-Arinc mountain	fenzliana	INRAE BFP
B26	az214_1	AZE	Naxçivan-Arinc mountain	fenzliana	INRAE BFP
B27	az216_5	AZE	Naxçivan-Arinc mountain	fenzliana	INRAE BFP
B28	az217_3	AZE	Naxçivan-Arinc mountain	fenzliana	INRAE BFP
B29	az222_1	AZE	Naxçivan-Arinc mountain	fenzliana	INRAE BFP
B3	az19.5	AZE		dulcis	INRAE BFP
B30	az268_5	AZE	Naxçivan-Arinc mountain	fenzliana	INRAE BFP
B31	az269_4	AZE	Naxçivan-Arinc mountain	fenzliana	INRAE BFP
B32	az270_2	AZE	Naxçivan-Arinc mountain	fenzliana	INRAE BFP
B33	az271_3	AZE	Naxçivan-Arinc mountain	fenzliana	INRAE BFP
B34	KR21_1	KGZ		dulcis	INRAE BFP
B35	KR22_1	KGZ		dulcis	INRAE BFP
B4	az19.8	AZE		dulcis	INRAE BFP
B5	az203_5	AZE	Naxçivan-Arinc mountain	fenzliana	INRAE BFP
B6	az205_1	AZE	Naxçivan-Arinc mountain	fenzliana	INRAE BFP
B7	az205_5	AZE	Naxçivan-Arinc mountain	fenzliana	INRAE BFP
B8	az207_2	AZE	Naxçivan-Arinc mountain	fenzliana	INRAE BFP
B9	az210_6	AZE	Naxçivan-Arinc mountain	fenzliana	INRAE BFP
A6	A6	KGZ	Fergana Valley	spinosissima	INRAE BFP
A7	A7	KGZ	Fergana Valley	spinosissima	INRAE BFP
Amyg_Spino	Amyg_Spino	KGZ	Fergana Valley	spinosissima	INRAE BFP
ASC13	ASC13	KGZ	Fergana Valley	spinosissima	INRAE BFP
ASC2	ASC2	KGZ	Fergana Valley	spinosissima	INRAE BFP
ASC3	ASC3	KGZ	Fergana Valley	spinosissima	INRAE BFP
ASC4	ASC4	KGZ	Fergana Valley	spinosissima	INRAE BFP
ASC5	ASC5	KGZ	Fergana Valley	spinosissima	INRAE BFP
ASC6	ASC6	KGZ	Fergana Valley	spinosissima	INRAE BFP
ASC7	ASC7	KGZ	Fergana Valley	spinosissima	INRAE BFP
Turc_106	Turc 106	TUR		dulcis	INRAE BFP
Turc_107	Turc 107	TUR		dulcis	INRAE BFP
Turc_108	Turc 108	TUR		dulcis	INRAE BFP
Turc_109	Turc 109	TUR		dulcis	INRAE BFP
Turc_110	Turc 110	TUR		dulcis	INRAE BFP
Turc_111	Turc 111	TUR		dulcis	INRAE BFP
Turc_112	Turc 112	TUR	Pazarcik	orientalis	INRAE BFP
Turc_113	Turc 113	TUR	Pazarcik	orientalis	INRAE BFP
Turc_114	Turc 114	TUR	Pazarcik	orientalis	INRAE BFP
Turc_115	Turc 115	TUR	Pazarcik	orientalis	INRAE BFP
Turc_117	Turc 117	TUR		dulcis	INRAE BFP
Turc_118	Turc 118	TUR		dulcis	INRAE BFP
Turc_119	Turc 119	TUR		dulcis	INRAE BFP
Turc_120	Turc 120	TUR		dulcis	INRAE BFP
Turc_121	Turc 121	TUR		dulcis	INRAE BFP
Turc_122	Turc 122	TUR		dulcis	INRAE BFP
Turc_123	Turc 123	TUR		dulcis	INRAE BFP
Turc_124	Turc 124	TUR		dulcis	INRAE BFP
Turc_125	Turc 125	TUR		dulcis	INRAE BFP
Turc_126	Turc 126	TUR		dulcis	INRAE BFP
Turc_127	Turc 127	TUR		dulcis	INRAE BFP
Turc_128	Turc 128	TUR		dulcis	INRAE BFP
Turc_129	Turc 129	TUR		dulcis	INRAE BFP
Turc_130	Turc 130	TUR		dulcis	INRAE BFP
Turc_131	Turc 131	TUR		dulcis	INRAE BFP
Turc_132	Turc 132	TUR		dulcis	INRAE BFP
Turc_133	Turc 133	TUR		dulcis	INRAE BFP
Turc_81	Turc 81	TUR	Kirikhan-Hassa	communis	INRAE BFP
Turc_82	Turc 82	TUR	Kirikhan-Hassa	communis	INRAE BFP
Turc_83	Turc 83	TUR	Kirikhan-Hassa	communis	INRAE BFP
Turc_84	Turc 84	TUR	Kirikhan-Hassa	communis	INRAE BFP
Turc_85	Turc 85	TUR	Kirikhan-Hassa	communis	INRAE BFP
Turc_86	Turc 86	TUR	Nizip-Gaziantep	orientalis	INRAE BFP
Turc_87	Turc 87	TUR	Nizip-Gaziantep	orientalis	INRAE BFP
Turc_88	Turc 88	TUR	Nizip-Gaziantep	orientalis	INRAE BFP
Turc_89	Turc 89	TUR	Nizip-Gaziantep	orientalis	INRAE BFP
Turc_90	Turc 90	TUR	Nizip-Gaziantep	orientalis	INRAE BFP
Turc_91	Turc 91	TUR	Nizip-Gaziantep	turcomanica	INRAE BFP
Turc_92	Turc 92	TUR	Nizip-Gaziantep	turcomanica	INRAE BFP
Turc_93	Turc 93	TUR	Nizip-Gaziantep	turcomanica	INRAE BFP
Turc_94	Turc 94	TUR	Nizip-Gaziantep	turcomanica	INRAE BFP
Turc_95	Turc 95	TUR	Nizip-Gaziantep	turcomanica	INRAE BFP
E1	ACHAAK	ESP		dulcis	CRAG_IRTA
E10	BLANQUERNA	ESP		dulcis	CRAG_IRTA
E11	CARRERO	ESP		dulcis	CRAG_IRTA
E12	CAVALIERA	ESP		dulcis	CRAG_IRTA
E13	CEBAS_1	ESP		dulcis	CRAG_IRTA
E14	CONSTANTÍ	ESP		dulcis	CRAG_IRTA
E15	CRISTOMORTO	ESP		dulcis	CRAG_IRTA
E16	DEL CID	ESP		dulcis	CRAG_IRTA
E17	D. LARGUETA ULLDEMOLINS	ESP		dulcis	CRAG_IRTA
E18	DOMINGO DABRIO	ESP		dulcis	CRAG_IRTA
E19	ESPERANZA FORTA	ESP		dulcis	CRAG_IRTA
E2	AGER 1	ESP		dulcis	CRAG_IRTA
E20	FALSA BARESE	ESP		dulcis	CRAG_IRTA
E21	FELISIA	ESP		dulcis	CRAG_IRTA
E22	FERRADUEL MUTANTE	FRA		dulcis	CRAG_IRTA
E23	FERRAGNES	FRA		dulcis	CRAG_IRTA
E24	FERRASTAR	FRA		dulcis	CRAG_IRTA
E25	GABAIX	ESP		dulcis	CRAG_IRTA
E26	JEFFRIES	USA		dulcis	CRAG_IRTA
E27	MAKAKO	ESP		dulcis	CRAG_IRTA
E28	MARCONA	ESP		dulcis	CRAG_IRTA
E29	MARQUET	ESP		dulcis	CRAG_IRTA
E3	AGER 2	ESP		dulcis	CRAG_IRTA
E30	MARTA	ESP		dulcis	CRAG_IRTA
E31	MENA D'EN MUSTE	ESP		dulcis	CRAG_IRTA
E32	MOLL CARRISET	ESP		dulcis	CRAG_IRTA
E33	NANO	ESP		dulcis	CRAG_IRTA
E34	NONPAREIL	USA		dulcis	CRAG_IRTA
E35	PAUET	ESP		dulcis	CRAG_IRTA
E36	PEP DE JUNEDA	ESP		dulcis	CRAG_IRTA
E37	PESTAÑETA	ESP		dulcis	CRAG_IRTA
E38	RAMILLETE	ESP		dulcis	CRAG_IRTA
E39	RUMBETA	ESP		dulcis	CRAG_IRTA
E4	AGER 3	ESP		dulcis	CRAG_IRTA
E40	SOLETA	ESP		dulcis	CRAG_IRTA
E41	STELLIETTE	FRA		dulcis	CRAG_IRTA
E42	TARDY NONPAREIL	USA		dulcis	CRAG_IRTA
E43	TARRACO	ESP		dulcis	CRAG_IRTA
E44	TARRAGONÉS	ESP		dulcis	CRAG_IRTA
E45	TEXAS	ESP		dulcis	CRAG_IRTA
E46	TITAN	USA		dulcis	CRAG_IRTA
E47	VERD	ESP		dulcis	CRAG_IRTA
E48	VIALFAS	ESP		dulcis	CRAG_IRTA
E49	WAWONA	ESP		dulcis	CRAG_IRTA
E5	AÏ	FRA		dulcis	CRAG_IRTA
E6	ANGONES	ESP		dulcis	CRAG_IRTA
E7	ANXANETA	ESP		dulcis	CRAG_IRTA
E8	ARDECHOISE	FRA		dulcis	CRAG_IRTA
E9	ASPERILLA	ESP		dulcis	CRAG_IRTA
G1	Ferragnes	FRA		dulcis	ELGO-DIMITRA
G2	Ferraduel	FRA		dulcis	ELGO-DIMITRA
G3	Texas	USA		dulcis	ELGO-DIMITRA
G4	Marinada	ESP		dulcis	ELGO-DIMITRA
G5	Vairo	ESP		dulcis	ELGO-DIMITRA
G6	Soleta	ESP		dulcis	ELGO-DIMITRA
G7	Lauranne	FRA		dulcis	ELGO-DIMITRA
R269	Aï	FRA		dulcis	INRAE GAFL	R269
R925	AM 34	FRA		dulcis	INRAE GAFL	R925
R931	Anxaneta	ESP		dulcis	INRAE GAFL	R931
R61	Ardèchoise	FRA		dulcis	INRAE GAFL	R61
R40	Avola	ITA		dulcis	INRAE GAFL	R40
R935	Ayles	ESP		dulcis	INRAE GAFL	R935
R1112	Bartre_JR	FRA		dulcis	INRAE GAFL	R1112
R1549	Belona	ESP		dulcis	INRAE GAFL	R1549
R1087	Bertina	ESP		dulcis	INRAE GAFL	R1087
R674	BONITA SAINT BRAS	PRT		dulcis	INRAE GAFL	R674
R950	Depranoto	GRC		dulcis	INRAE GAFL	R950
R486	Ferragnès	FRA		dulcis	INRAE GAFL	R486
R769	Ferralise	FRA		dulcis	INRAE GAFL	R769
R800	Ferrastar	FRA		dulcis	INRAE GAFL	R800
R1551	Independence	USA		dulcis	INRAE GAFL	R1551
R43	Macaluso	TUN		dulcis	INRAE GAFL	R43
R998	Mandaline	FRA		dulcis	INRAE GAFL	R998
R185	Marcona	ESP		dulcis	INRAE GAFL	R185
R1573	Mardia	ESP		dulcis	INRAE GAFL	R1573
R1546	Marinada	ESP		dulcis	INRAE GAFL	R1546
R865	MILOW	USA		dulcis	INRAE GAFL	R865
R742	MONO	USA		dulcis	INRAE GAFL	R742
R1543	Nimes_mazet	FRA		dulcis	INRAE GAFL	R1543
R645	Non Pareil	USA		dulcis	INRAE GAFL	R645
R724	NORMAN	USA		dulcis	INRAE GAFL	R724
R697	NORTHLAND	USA		dulcis	INRAE GAFL	R697
R534	Occhiorosso_2	ITA		dulcis	INRAE GAFL	R534
R1535	Penta	ESP		dulcis	INRAE GAFL	R1535
R190	Pointue d'Aureille	FRA		dulcis	INRAE GAFL	R190
R498	ROF	USA		dulcis	INRAE GAFL	R498
R1550	Soleta	ESP		dulcis	INRAE GAFL	R1550
R195	Tardive de la Verdière	FRA		dulcis	INRAE GAFL	R195
R335	Tardy Non Pareil	USA		dulcis	INRAE GAFL	R335
R270	Texas	USA		dulcis	INRAE GAFL	R270
R743	TOKYO	USA		dulcis	INRAE GAFL	R743
R219	Tuono_inra	ITA		dulcis	INRAE GAFL	R219
R923	UZBEK_923	SUN		dulcis	INRAE GAFL	R923
R1547	Vairo	ESP		dulcis	INRAE GAFL	R1547
R585	YALTA	SUN		dulcis	INRAE GAFL	R585
R745	YOSEMITE	USA		dulcis	INRAE GAFL	R745
R1000	(R335 x R219)28	HFR		dulcis	INRAE GAFL	R1000
R1107	ALNEM_1	ISR		dulcis	INRAE GAFL	R1107
R1116	(R769 x dehiscens)8	HFR		dulcis	INRAE GAFL	R1116
R1117	(R486 x dehiscens)2	HFR		dulcis	INRAE GAFL	R1117
R1118	(R269 x webbii)22	HFR		dulcis	INRAE GAFL	R1118
R1457	Amandier rose	HFR		dulcis	INRAE GAFL	R1457
R1568	(R486 x (335 x 486)77)22	HFR		dulcis	INRAE GAFL	R1568
R1569	(884 x (335 x 189)80 )19	HFR		dulcis	INRAE GAFL	R1569
R964	(884 x (335 x 486)44)56	HFR		dulcis	INRAE GAFL	R964
R966	(770 x FL)190	HFR		dulcis	INRAE GAFL	R966
T1	48/1	TUR		dulcis	Cukurova University
T10	06/12	TUR		dulcis	Cukurova University
T11	101/13	TUR		dulcis	Cukurova University
T12	47/2	TUR		dulcis	Cukurova University
T13	5/1	TUR		dulcis	Cukurova University
T14	42/27	TUR		dulcis	Cukurova University
T15	Gulcan 1 (101/23)	TUR		dulcis	Cukurova University
T16	Sekerci	TUR		dulcis	Cukurova University
T2	AKBADEM (48/2)	TUR		dulcis	Cukurova University
T3	48/4	TUR		dulcis	Cukurova University
T4	HACI ALIBEY(48/5)	TUR		dulcis	Cukurova University
T5	48/6	TUR		dulcis	Cukurova University
T6	48/9	TUR		dulcis	Cukurova University
T7	21/9	TUR		dulcis	Cukurova University
T8	7/27	TUR		dulcis	Cukurova University
T9	17/1	TUR		dulcis	Cukurova University

## Sheet: List of 186 Individuals
Table S1bis: Description of the Amygdalus cultivated and wild trees used in the study, with their species, geographic origin, biological status and sample provider. * AZE refers to Azerbaijan, ESP to Spain, FRA to France, USA to United States of America, ITA to Italy, GRC to Greece, PRT to Portugal, TUR to Turkey, ISR to Israel, KGZ to Kyrgyzstan, UZB to Uzbekistan, PAK to Pakistan, TKM to Turkme…
Nb	DNA plate	Code GenMapper	Sample provider	Genotype name/Nb	origin*	species	biological status
1	PG98	B1	INRAE BFP	az19.1	AZE	P. dulcis	cultivated
2	PG98	B10	INRAE BFP	az211_10	AZE	P. fenzliana	wild
3	PG98	B11	INRAE BFP	az215_1	AZE	P. fenzliana	wild
4	PG98	B12	INRAE BFP	az219_1	AZE	P. fenzliana	wild
5	PG98	B14	INRAE BFP	kr19_8	KGZ	P. dulcis	cultivated
6	PG98	B15	INRAE BFP	kr19_9	KGZ	P. dulcis	cultivated
7	PG98	B16	INRAE BFP	us012	ESP	P. dulcis	cultivated
8	PG98	B17	INRAE BFP	us039	PAK	P. kuramica	wild
9	PG98	B18	INRAE BFP	us127	INC	P. bucharica	wild
10	PG98	B2	INRAE BFP	az19.3	AZE	P. dulcis	cultivated
11	PG98	B20	INRAE BFP	us179	UZB	P. dulcis	cultivated
12	PG98	B21	INRAE BFP	us183	TKM	P. dulcis	cultivated
13	PG98	B22	INRAE BFP	us193	INC	P. webbii	wild
14	PG98	B23	INRAE BFP	az206_1	AZE	P. fenzliana	wild
15	PG98	B24	INRAE BFP	az209_5	AZE	P. fenzliana	wild
16	PG98	B25	INRAE BFP	az213_4	AZE	P. fenzliana	wild
17	PG98	B26	INRAE BFP	az214_1	AZE	P. fenzliana	wild
18	PG98	B27	INRAE BFP	az216_5	AZE	P. fenzliana	wild
19	PG98	B28	INRAE BFP	az217_3	AZE	P. fenzliana	wild
20	PG98	B29	INRAE BFP	az222_1	AZE	P. fenzliana	wild
21	PG98	B3	INRAE BFP	az19.5	AZE	P. dulcis	cultivated
22	PG98	B30	INRAE BFP	az268_5	AZE	P. fenzliana	wild
23	PG98	B31	INRAE BFP	az269_4	AZE	P. fenzliana	wild
24	PG98	B32	INRAE BFP	az270_2	AZE	P. fenzliana	wild
25	PG98	B33	INRAE BFP	az271_3	AZE	P. fenzliana	wild
26	PG98	B34	INRAE BFP	KR21_1	KGZ	P. dulcis	cultivated
27	PG98	B35	INRAE BFP	KR22_1	KGZ	P. dulcis	cultivated
28	PG98	B4	INRAE BFP	az19.8	AZE	P. dulcis	cultivated
29	PG98	B5	INRAE BFP	az203_5	AZE	P. fenzliana	wild
30	PG98	B6	INRAE BFP	az205_1	AZE	P. fenzliana	wild
31	PG98	B7	INRAE BFP	az205_5	AZE	P. fenzliana	wild
32	PG98	B8	INRAE BFP	az207_2	AZE	P. fenzliana	wild
33	PG98	B9	INRAE BFP	az210_6	AZE	P. fenzliana	wild
34	PG103	A6	INRAE BFP	A6	KGZ	P. dulcis	cultivated
35	PG103	A7	INRAE BFP	A7	KGZ	P. dulcis	cultivated
36	PG103	Amyg_Spino	INRAE BFP	Amyg_Spino	KGZ	P. spinosissima	wild
37	PG103	ASC13	INRAE BFP	ASC13	KGZ	P. spinosissima	wild
38	PG103	ASC2	INRAE BFP	ASC2	KGZ	P. spinosissima	wild
39	PG103	ASC3	INRAE BFP	ASC3	KGZ	P. spinosissima	wild
40	PG103	ASC4	INRAE BFP	ASC4	KGZ	P. spinosissima	wild
41	PG103	ASC5	INRAE BFP	ASC5	KGZ	P. spinosissima	wild
42	PG103	ASC6	INRAE BFP	ASC6	KGZ	P. spinosissima	wild
43	PG103	ASC7	INRAE BFP	ASC7	KGZ	P. spinosissima	wild
44	PG103	Turc_106	INRAE BFP	Turc 106	TUR	P. dulcis	cultivated
45	PG103	Turc_107	INRAE BFP	Turc 107	TUR	P. dulcis	cultivated
46	PG103	Turc_108	INRAE BFP	Turc 108	TUR	P. dulcis	cultivated
47	PG103	Turc_109	INRAE BFP	Turc 109	TUR	P. dulcis	cultivated
48	PG103	Turc_110	INRAE BFP	Turc 110	TUR	P. dulcis	cultivated
49	PG103	Turc_111	INRAE BFP	Turc 111	TUR	P. dulcis	cultivated
50	PG103	Turc_112	INRAE BFP	Turc 112	TUR	P. orientalis	wild
51	PG103	Turc_113	INRAE BFP	Turc 113	TUR	P. orientalis	wild
52	PG103	Turc_115	INRAE BFP	Turc 115	TUR	P. orientalis	wild
53	PG103	Turc_117	INRAE BFP	Turc 117	TUR	P. dulcis	cultivated
54	PG103	Turc_118	INRAE BFP	Turc 118	TUR	P. dulcis	cultivated
55	PG103	Turc_119	INRAE BFP	Turc 119	TUR	P. dulcis	cultivated
56	PG103	Turc_120	INRAE BFP	Turc 120	TUR	P. dulcis	cultivated
57	PG103	Turc_121	INRAE BFP	Turc 121	TUR	P. dulcis	cultivated
58	PG103	Turc_122	INRAE BFP	Turc 122	TUR	P. dulcis	cultivated
59	PG103	Turc_123	INRAE BFP	Turc 123	TUR	P. dulcis	cultivated
60	PG103	Turc_124	INRAE BFP	Turc 124	TUR	P. dulcis	cultivated
61	PG103	Turc_125	INRAE BFP	Turc 125	TUR	P. dulcis	cultivated
62	PG103	Turc_126	INRAE BFP	Turc 126	TUR	P. dulcis	cultivated
63	PG103	Turc_127	INRAE BFP	Turc 127	TUR	P. dulcis	cultivated
64	PG103	Turc_128	INRAE BFP	Turc 128	TUR	P. dulcis	cultivated
65	PG103	Turc_129	INRAE BFP	Turc 129	TUR	P. dulcis	cultivated
66	PG103	Turc_130	INRAE BFP	Turc 130	TUR	P. dulcis	cultivated
67	PG103	Turc_131	INRAE BFP	Turc 131	TUR	P. dulcis	cultivated
68	PG103	Turc_132	INRAE BFP	Turc 132	TUR	P. dulcis	cultivated
69	PG103	Turc_133	INRAE BFP	Turc 133	TUR	P. dulcis	cultivated
70	PG103	Turc_81	INRAE BFP	Turc 81	TUR	P. communis	feral
71	PG103	Turc_82	INRAE BFP	Turc 82	TUR	P. communis	feral
72	PG103	Turc_83	INRAE BFP	Turc 83	TUR	P. communis	feral
73	PG103	Turc_84	INRAE BFP	Turc 84	TUR	P. communis	feral
74	PG103	Turc_85	INRAE BFP	Turc 85	TUR	P. communis	feral
75	PG103	Turc_86	INRAE BFP	Turc 86	TUR	P. orientalis	wild
76	PG103	Turc_87	INRAE BFP	Turc 87	TUR	P. orientalis	wild
77	PG103	Turc_88	INRAE BFP	Turc 88	TUR	P. orientalis	wild
78	PG103	Turc_89	INRAE BFP	Turc 89	TUR	P. orientalis	wild
79	PG103	Turc_90	INRAE BFP	Turc 90	TUR	P. orientalis	wild
80	PG103	Turc_91	INRAE BFP	Turc 91	TUR	P. turcomanica	wild
81	PG103	Turc_92	INRAE BFP	Turc 92	TUR	P. turcomanica	wild
82	PG103	Turc_93	INRAE BFP	Turc 93	TUR	P. turcomanica	wild
83	PG103	Turc_94	INRAE BFP	Turc 94	TUR	P. turcomanica	wild
84	PG103	Turc_95	INRAE BFP	Turc 95	TUR	P. turcomanica	wild
85	PG98	E1	CRAG_IRTA	ACHAAK	ESP	P. dulcis	cultivated
86	PG98	E10	CRAG_IRTA	BLANQUERNA	ESP	P. dulcis	cultivated
87	PG98	E11	CRAG_IRTA	CARRERO	ESP	P. dulcis	cultivated
88	PG98	E12	CRAG_IRTA	CAVALIERA	ESP	P. dulcis	cultivated
89	PG98	E13	CRAG_IRTA	CEBAS_1	ESP	P. dulcis	cultivated
90	PG98	E14	CRAG_IRTA	CONSTANTÍ	ESP	P. dulcis	cultivated
91	PG98	E15	CRAG_IRTA	CRISTOMORTO	ESP	P. dulcis	cultivated
92	PG98	E16	CRAG_IRTA	DEL CID	ESP	P. dulcis	cultivated
93	PG98	E17	CRAG_IRTA	D. LARGUETA ULLDEMOLINS	ESP	P. dulcis	cultivated
94	PG98	E18	CRAG_IRTA	DOMINGO DABRIO	ESP	P. dulcis	cultivated
95	PG98	E19	CRAG_IRTA	ESPERANZA FORTA	ESP	P. dulcis	cultivated
96	PG98	E2	CRAG_IRTA	AGER 1	ESP	P. dulcis	cultivated
97	PG98	E20	CRAG_IRTA	FALSA BARESE	ESP	P. dulcis	cultivated
98	PG98	E21	CRAG_IRTA	FELISIA	ESP	P. dulcis	cultivated
99	PG98	E23	CRAG_IRTA	FERRAGNES	FRA	P. dulcis	cultivated
100	PG98	E24	CRAG_IRTA	FERRASTAR	FRA	P. dulcis	cultivated
101	PG98	E25	CRAG_IRTA	GABAIX	ESP	P. dulcis	cultivated
102	PG98	E27	CRAG_IRTA	MAKAKO	ESP	P. dulcis	cultivated
103	PG98	E29	CRAG_IRTA	MARQUET	ESP	P. dulcis	cultivated
104	PG98	E3	CRAG_IRTA	AGER 2	ESP	P. dulcis	cultivated
105	PG98	E30	CRAG_IRTA	MARTA	ESP	P. dulcis	cultivated
106	PG98	E31	CRAG_IRTA	MENA D'EN MUSTE	ESP	P. dulcis	cultivated
107	PG98	E32	CRAG_IRTA	MOLL CARRISET	ESP	P. dulcis	cultivated
108	PG99	E33	CRAG_IRTA	NANO	ESP	P. dulcis	cultivated
109	PG99	E34	CRAG_IRTA	NONPAREIL	USA	P. dulcis	cultivated
110	PG99	E35	CRAG_IRTA	PAUET	ESP	P. dulcis	cultivated
111	PG99	E36	CRAG_IRTA	PEP DE JUNEDA	ESP	P. dulcis	cultivated
112	PG99	E37	CRAG_IRTA	PESTAÑETA	ESP	P. dulcis	cultivated
113	PG99	E38	CRAG_IRTA	RAMILLETE	ESP	P. dulcis	cultivated
114	PG99	E39	CRAG_IRTA	RUMBETA	ESP	P. dulcis	cultivated
115	PG98	E4	CRAG_IRTA	AGER 3	ESP	P. dulcis	cultivated
116	PG99	E40	CRAG_IRTA	SOLETA	ESP	P. dulcis	cultivated
117	PG99	E41	CRAG_IRTA	STELLIETTE	FRA	P. dulcis	cultivated
118	PG99	E42	CRAG_IRTA	TARDY NONPAREIL	USA	P. dulcis	cultivated
119	PG99	E43	CRAG_IRTA	TARRACO	ESP	P. dulcis	cultivated
120	PG99	E44	CRAG_IRTA	TARRAGONÉS	ESP	P. dulcis	cultivated
121	PG99	E46	CRAG_IRTA	TITAN	USA	P. dulcis	cultivated
122	PG99	E48	CRAG_IRTA	VIALFAS	ESP	P. dulcis	cultivated
123	PG99	E49	CRAG_IRTA	WAWONA	ESP	P. dulcis	cultivated
124	PG98	E6	CRAG_IRTA	ANGONES	ESP	P. dulcis	cultivated
125	PG98	E7	CRAG_IRTA	ANXANETA	ESP	P. dulcis	cultivated
126	PG98	E8	CRAG_IRTA	ARDECHOISE	FRA	P. dulcis	cultivated
127	PG98	E9	CRAG_IRTA	ASPERILLA	ESP	P. dulcis	cultivated
128	PG98	G1	ELGO-DIMITRA	Ferragnes	FRA	P. dulcis	cultivated
129	PG98	G4	ELGO-DIMITRA	Marinada	ESP	P. dulcis	cultivated
130	PG98	G7	ELGO-DIMITRA	Lauranne	FRA	P. dulcis	cultivated
131	PG99	R1000	INRAE GAFL	(R335 x R219)28	HFR	P. dulcis	cultivated
132	PG99	R1087	INRAE GAFL	Bertina	ESP	P. dulcis	cultivated
133	PG99	R1107	INRAE GAFL	ALNEM_1	ISR	P. dulcis	cultivated
134	PG99	R1112	INRAE GAFL	Bartre_JR	FRA	P. dulcis	cultivated
135	PG99	R1116	INRAE GAFL	(R769 x dehiscens)8	HFR	P. dulcis	cultivated
136	PG99	R1117	INRAE GAFL	(R486 x dehiscens)2	HFR	P. dulcis	cultivated
137	PG99	R1118	INRAE GAFL	(R269 x webbii)22	HFR	P. dulcis	cultivated
138	PG99	R1457	INRAE GAFL	Amandier rose	HFR	P. dulcis	cultivated
139	PG99	R1535	INRAE GAFL	Penta	ESP	P. dulcis	cultivated
140	PG99	R1543	INRAE GAFL	Nimes_mazet	FRA	P. dulcis	cultivated
141	PG99	R1546	INRAE GAFL	Marinada	ESP	P. dulcis	cultivated
142	PG99	R1549	INRAE GAFL	Belona	ESP	P. dulcis	cultivated
143	PG99	R1551	INRAE GAFL	Independence	USA	P. dulcis	cultivated
144	PG99	R1568	INRAE GAFL	(R486 x (335 x 486)77)22	HFR	P. dulcis	cultivated
145	PG99	R1569	INRAE GAFL	(884 x (335 x 189)80 )19	HFR	P. dulcis	cultivated
146	PG99	R1573	INRAE GAFL	Mardia	ESP	P. dulcis	cultivated
147	PG99	R185	INRAE GAFL	Marcona	ESP	P. dulcis	cultivated
148	PG99	R190	INRAE GAFL	Pointue d'Aureille	FRA	P. dulcis	cultivated
149	PG99	R195	INRAE GAFL	Tardive de la Verdière	FRA	P. dulcis	cultivated
150	PG99	R219	INRAE GAFL	Tuono_inra	ITA	P. dulcis	cultivated
151	PG99	R269	INRAE GAFL	Aï	FRA	P. dulcis	cultivated
152	PG99	R270	INRAE GAFL	Texas	USA	P. dulcis	cultivated
153	PG99	R40	INRAE GAFL	Avola	ITA	P. dulcis	cultivated
154	PG99	R43	INRAE GAFL	Macaluso	TUN	P. dulcis	cultivated
155	PG99	R498	INRAE GAFL	ROF	USA	P. dulcis	cultivated
156	PG99	R585	INRAE GAFL	YALTA	SUN	P. dulcis	cultivated
157	PG99	R674	INRAE GAFL	BONITA SAINT BRAS	PRT	P. dulcis	cultivated
158	PG99	R697	INRAE GAFL	NORTHLAND	USA	P. dulcis	cultivated
159	PG99	R724	INRAE GAFL	NORMAN	USA	P. dulcis	cultivated
160	PG99	R742	INRAE GAFL	MONO	USA	P. dulcis	cultivated
161	PG99	R743	INRAE GAFL	TOKYO	USA	P. dulcis	cultivated
162	PG99	R745	INRAE GAFL	YOSEMITE	USA	P. dulcis	cultivated
163	PG99	R769	INRAE GAFL	Ferralise	FRA	P. dulcis	cultivated
164	PG99	R865	INRAE GAFL	MILOW	USA	P. dulcis	cultivated
165	PG99	R923	INRAE GAFL	UZBEK_923	SUN	P. dulcis	cultivated
166	PG99	R925	INRAE GAFL	AM 34	FRA	P. dulcis	cultivated
167	PG99	R935	INRAE GAFL	Ayles	ESP	P. dulcis	cultivated
168	PG99	R950	INRAE GAFL	Depranoto	GRC	P. dulcis	cultivated
169	PG99	R964	INRAE GAFL	(884 x (335 x 486)44)56	HFR	P. dulcis	cultivated
170	PG99	R966	INRAE GAFL	(770 x FL)190	HFR	P. dulcis	cultivated
171	PG99	R998	INRAE GAFL	Mandaline	FRA	P. dulcis	cultivated
172	PG98	T1	Cukurova University	48/1	TUR	P. dulcis	cultivated
173	PG98	T10	Cukurova University	06/12	TUR	P. dulcis	cultivated
174	PG98	T11	Cukurova University	101/13	TUR	P. dulcis	cultivated
175	PG98	T12	Cukurova University	47/2	TUR	P. dulcis	cultivated
176	PG98	T13	Cukurova University	5/1	TUR	P. dulcis	cultivated
177	PG98	T14	Cukurova University	42/27	TUR	P. dulcis	cultivated
178	PG98	T15	Cukurova University	Gulcan 1 (101/23)	TUR	P. dulcis	cultivated
179	PG98	T16	Cukurova University	Sekerci	TUR	P. dulcis	cultivated
180	PG98	T2	Cukurova University	AKBADEM (48/2)	TUR	P. dulcis	cultivated
181	PG98	T3	Cukurova University	48/4	TUR	P. dulcis	cultivated
182	PG98	T4	Cukurova University	HACI ALIBEY(48/5)	TUR	P. dulcis	cultivated
183	PG98	T5	Cukurova University	48/6	TUR	P. dulcis	cultivated
184	PG98	T7	Cukurova University	21/9	TUR	P. dulcis	cultivated
185	PG98	T8	Cukurova University	7/27	TUR	P. dulcis	cultivated
186	PG98	T9	Cukurova University	17/1	TUR	P. dulcis	cultivated
